# Supplementary material for: Facilitators and Barriers to Implementing Healthy School Canteen Intervention among Malaysian Adolescents: A Qualitative Study
Source: Nutrients. 2021 Sep 1;13(9):3078. doi: 10.3390/nu13093078 (PMC8471853; doi:10.3390/nu13093078)
Supplement: Supplementary file 1 [file nutrients-13-03078-s001.zip]

Archive with 1 entries (1 files):
- nutrients-1365626-supplementary.pdf
